# Supplementary material for: In-situ noncovalent interaction of ammonium ion enabled C–H bond functionalization of polyethylene glycols
Source: Nat Commun. 2024 May 24;15:4445. doi: 10.1038/s41467-024-48584-8 (PMC11126569; doi:10.1038/s41467-024-48584-8)
Supplement: Supplementary file 3 — Source Data [file 41467_2024_48584_MOESM3_ESM.xlsx]

## Sheet: Sheet1
IrIII
Gsol = -3882.017214 Hartree
N	2.81975	0.60555	-0.842131
N	-0.124634	-1.59605	1.04302
C	2.3336	-1.97579	-0.677001
C	2.02708	-3.33668	-0.563853
C	2.85177	-4.28113	-1.16258
C	3.99268	-3.93975	-1.88662
C	4.29186	-2.59382	-1.99223
C	3.49881	-1.59177	-1.41049
C	3.75933	-0.162002	-1.48373
C	4.84405	0.471458	-2.1149
C	4.95732	1.85195	-2.08812
C	3.98349	2.60651	-1.42696
C	2.93021	1.94177	-0.818837
C	2.18125	-0.615851	1.85462
C	3.43843	-0.118944	2.21224
C	3.87149	-0.229738	3.52903
C	3.10094	-0.818514	4.52639
C	1.86145	-1.31813	4.1583
C	1.37161	-1.24303	2.84716
C	0.100614	-1.79326	2.37953
C	-0.836624	-2.51257	3.1325
C	-1.94036	-3.07778	2.50982
C	-2.10462	-2.92266	1.1348
C	-1.18643	-2.15155	0.441772
H	1.16067	-3.67777	-0.008881
H	4.62139	-4.69212	-2.34524
H	5.58796	-0.130339	-2.61408
H	5.79742	2.3439	-2.5662
H	2.15523	2.47375	-0.284204
H	4.09015	0.354594	1.48629
H	3.45199	-0.892814	5.5477
H	-0.681253	-2.63722	4.19321
H	-2.66905	-3.63847	3.0846
H	-1.30245	-1.95995	-0.612493
C	-0.897074	0.935042	-1.49831
C	-2.00888	1.04953	-2.33133
C	-2.26876	0.092798	-3.30994
C	-1.27761	-0.882404	-3.51271
C	-0.172768	-0.930733	-2.67817
N	-0.00638	-0.072998	-1.65416
H	-2.75237	1.79216	-2.09686
H	-1.3892	-1.64741	-4.27274
H	0.581632	-1.70452	-2.77098
C	-0.734143	1.77849	-0.297623
C	-1.50823	2.91125	-0.06097
C	0.24132	1.97408	1.80086
C	-1.48481	3.54558	1.1805
H	-2.18864	3.24836	-0.824485
H	0.96432	1.57534	2.50242
C	-0.558844	3.05961	2.11455
H	-0.47474	3.50041	3.10107
N	0.151037	1.33242	0.624128
Ir	1.27637	-0.426857	0.062056
C	4.02492	4.1069	-1.41914
F	5.40029	-2.26399	-2.69766
F	2.54653	-5.58472	-1.04633
F	1.11919	-1.89099	5.1337
F	5.0819	0.255593	3.86287
C	-3.18936	-3.65737	0.397001
P	-4.1958	0.343582	0.727204
F	-3.24037	-0.428795	-0.380544
F	-2.83198	0.741966	1.55856
F	-4.04136	1.73806	-0.161585
F	-5.50011	-0.047438	-0.158082
F	-4.31455	-1.03391	1.5827
F	-5.10083	1.14626	1.80752
F	5.29374	4.56316	-1.425
F	3.41033	4.62304	-2.50656
F	3.40338	4.61414	-0.333064
F	-2.78193	-4.93403	0.150487
F	-4.32052	-3.74221	1.11046
F	-3.46759	-3.1056	-0.797279
C	-3.61677	0.012846	-4.02237
C	-4.52098	1.20986	-3.68115
H	-4.75487	1.24306	-2.61283
H	-4.06506	2.16263	-3.97714
H	-5.46597	1.11272	-4.22532
C	-4.3178	-1.27206	-3.51489
H	-5.29544	-1.37113	-4.0001
H	-3.73357	-2.16993	-3.74429
H	-4.46762	-1.22392	-2.43354
C	-3.40964	-0.054689	-5.54832
H	-2.90687	0.845928	-5.91925
H	-2.81327	-0.923604	-5.84642
H	-4.37986	-0.133149	-6.0504
C	-2.47779	4.64168	1.55876
C	-1.7208	5.89184	2.05134
H	-1.08987	5.67519	2.91974
H	-1.08152	6.30412	1.26203
H	-2.43715	6.66584	2.34759
C	-3.37098	4.07513	2.68973
H	-4.12534	4.82025	2.96723
H	-3.87873	3.16272	2.36762
H	-2.78468	3.84205	3.58512
C	-3.38298	5.03067	0.378754
H	-2.80479	5.42475	-0.466143
H	-3.97459	4.17533	0.040722
H	-4.07621	5.81557	0.697669
*IrIII
Gsol = -3881.926288 Hartree
N	2.79325	0.577002	-0.824064
N	-0.150124	-1.60603	1.0702
C	2.26659	-2.01174	-0.68139
C	1.93655	-3.36592	-0.573444
C	2.7368	-4.323	-1.1745
C	3.90458	-3.98191	-1.90113
C	4.25123	-2.66341	-2.01145
C	3.47666	-1.61163	-1.42993
C	3.76091	-0.235483	-1.49126
C	4.86932	0.412047	-2.12066
C	4.99797	1.77289	-2.10106
C	3.9941	2.5511	-1.43503
C	2.9312	1.90182	-0.82189
C	2.17203	-0.619808	1.86311
C	3.42634	-0.106742	2.20797
C	3.86176	-0.201317	3.52462
C	3.09352	-0.785699	4.5276
C	1.85414	-1.29567	4.17076
C	1.35917	-1.23572	2.86152
C	0.081354	-1.78612	2.4069
C	-0.859336	-2.48065	3.17706
C	-1.97881	-3.03353	2.5693
C	-2.15472	-2.88942	1.19524
C	-1.22747	-2.1444	0.483823
H	1.0642	-3.68635	-0.01568
H	4.51332	-4.75293	-2.3585
H	5.60939	-0.201605	-2.61375
H	5.83907	2.26358	-2.57666
H	2.16608	2.46219	-0.301588
H	4.0662	0.364363	1.47065
H	3.44641	-0.84632	5.54936
H	-0.697827	-2.59635	4.23785
H	-2.71111	-3.57602	3.15678
H	-1.34803	-1.96283	-0.572197
C	-0.877541	0.931088	-1.52014
C	-1.98758	1.05323	-2.3548
C	-2.25935	0.091962	-3.32539
C	-1.28082	-0.898078	-3.51934
C	-0.178476	-0.9546	-2.68288
N	-0.000612	-0.088994	-1.66757
H	-2.72171	1.80696	-2.12627
H	-1.40104	-1.66672	-4.27433
H	0.56411	-1.74073	-2.7667
C	-0.709344	1.77973	-0.324453
C	-1.4632	2.92946	-0.10532
C	0.240118	1.96947	1.78625
C	-1.44528	3.57046	1.13265
H	-2.12377	3.27682	-0.881732
H	0.947704	1.56493	2.49978
C	-0.542262	3.07215	2.08245
H	-0.461864	3.51808	3.06686
N	0.152618	1.32203	0.612597
Ir	1.27544	-0.461081	0.070268
C	4.10283	4.03667	-1.39782
F	5.37255	-2.35735	-2.70751
F	2.42382	-5.62754	-1.08272
F	1.11966	-1.86048	5.15498
F	5.06697	0.293393	3.85473
C	-3.25915	-3.61414	0.475136
P	-4.1801	0.404092	0.715905
F	-3.20682	-0.380989	-0.368282
F	-2.82934	0.804313	1.56722
F	-4.00645	1.78921	-0.181506
F	-5.46941	0.00703	-0.1886
F	-4.31674	-0.967443	1.58049
F	-5.10125	1.21631	1.77391
F	5.23858	4.43751	-0.7772
F	4.14585	4.56358	-2.64512
F	3.06403	4.61238	-0.750547
F	-2.86439	-4.89304	0.221119
F	-4.37698	-3.69056	1.20968
F	-3.55283	-3.0585	-0.712491
C	-3.6088	0.02148	-4.03575
C	-4.49865	1.23206	-3.70492
H	-4.73239	1.27717	-2.63697
H	-4.03151	2.1767	-4.00909
H	-5.44473	1.14139	-4.24827
C	-4.32343	-1.25041	-3.51427
H	-5.30463	-1.34106	-3.99378
H	-3.75167	-2.15731	-3.73972
H	-4.46803	-1.19151	-2.4326
C	-3.40458	-0.063503	-5.5612
H	-2.8928	0.82791	-5.94167
H	-2.81802	-0.941623	-5.85166
H	-4.37638	-0.136582	-6.061
C	-2.4207	4.68869	1.49054
C	-1.6442	5.92854	1.97907
H	-1.0253	5.70761	2.85503
H	-0.990059	6.32135	1.19218
H	-2.34831	6.71852	2.26207
C	-3.3359	4.15025	2.6177
H	-4.07824	4.91268	2.87992
H	-3.8579	3.24459	2.29961
H	-2.76354	3.91488	3.52143
C	-3.30653	5.08353	0.297894
H	-2.71324	5.46117	-0.543922
H	-3.9092	4.23554	-0.039241
H	-3.98965	5.88241	0.603551
IrII
Gsol = -3882.123835 Hartree
N	2.894	0.586078	-0.863093
N	-0.030561	-1.48789	1.17271
C	2.4389	-1.9905	-0.557816
C	2.14321	-3.34353	-0.355133
C	2.95131	-4.32275	-0.92005
C	4.06841	-4.01632	-1.69384
C	4.36213	-2.67668	-1.88156
C	3.59078	-1.63671	-1.33589
C	3.85198	-0.219781	-1.47476
C	4.94608	0.39449	-2.11312
C	5.06657	1.76961	-2.14853
C	4.06423	2.56063	-1.53122
C	3.00882	1.92291	-0.907471
C	2.29405	-0.473615	1.89177
C	3.55914	0.039747	2.21162
C	4.01262	-0.013238	3.52147
C	3.26193	-0.561711	4.55892
C	2.0184	-1.07744	4.23323
C	1.50365	-1.05825	2.92995
C	0.218255	-1.61474	2.51575
C	-0.725257	-2.25927	3.32929
C	-1.87049	-2.80552	2.76848
C	-2.0732	-2.70428	1.39277
C	-1.13657	-2.01966	0.633433
H	1.28545	-3.6482	0.235255
H	4.68615	-4.78966	-2.1331
H	5.69586	-0.232171	-2.574
H	5.91564	2.24111	-2.63144
H	2.21946	2.47736	-0.417787
H	4.19322	0.479602	1.44966
H	3.6312	-0.591793	5.57608
H	-0.545093	-2.33243	4.39089
H	-2.60523	-3.3046	3.39062
H	-1.27342	-1.87807	-0.427854
C	-0.927866	0.705499	-1.45557
C	-2.06199	0.660463	-2.29111
C	-2.18286	-0.286099	-3.29193
C	-1.08779	-1.17438	-3.47058
C	-0.010888	-1.1144	-2.61105
N	0.076524	-0.220958	-1.60416
H	-2.88983	1.31163	-2.06089
H	-1.09555	-1.92928	-4.24838
H	0.817081	-1.8118	-2.68147
C	-0.806507	1.61438	-0.334062
C	-1.69706	2.67675	-0.084446
C	0.353929	2.13786	1.63166
C	-1.57109	3.47475	1.03977
H	-2.51771	2.83095	-0.765656
H	1.18176	1.88056	2.28365
C	-0.490529	3.19228	1.91124
H	-0.325279	3.77561	2.80963
N	0.212792	1.35747	0.544487
Ir	1.37567	-0.400534	0.100055
C	4.13198	4.04494	-1.59769
F	5.45559	-2.39201	-2.64381
F	2.65213	-5.62958	-0.723135
F	1.29766	-1.61435	5.25303
F	5.23177	0.488356	3.82238
C	-3.21447	-3.40768	0.718704
P	-4.72592	0.405459	0.559217
F	-3.18122	-0.051797	0.226571
F	-4.15099	1.43603	1.69552
F	-4.59068	1.61651	-0.571565
F	-5.26121	-0.595166	-0.620006
F	-4.82776	-0.788604	1.65956
F	-6.24508	0.877751	0.87594
F	5.34509	4.51215	-1.19803
F	3.96016	4.51157	-2.8639
F	3.19763	4.64662	-0.827976
F	-2.85466	-4.69461	0.428319
F	-4.29938	-3.4879	1.50705
F	-3.55887	-2.83623	-0.443938
C	-3.46532	-0.460289	-4.1051
C	-4.46365	0.685076	-3.8652
H	-4.79401	0.721642	-2.82475
H	-4.02865	1.65664	-4.12974
H	-5.34826	0.531918	-4.4943
C	-4.13178	-1.78242	-3.65832
H	-5.04267	-1.96114	-4.24392
H	-3.46189	-2.63778	-3.80244
H	-4.40439	-1.72847	-2.60148
C	-3.13239	-0.520482	-5.61046
H	-2.64675	0.405069	-5.94167
H	-2.46749	-1.3557	-5.85497
H	-4.05293	-0.649653	-6.19219
C	-2.54206	4.60952	1.36861
C	-1.76199	5.94172	1.40572
H	-0.964438	5.92585	2.15664
H	-1.30338	6.1533	0.432778
H	-2.43953	6.76854	1.652
C	-3.17826	4.33854	2.75063
H	-3.87768	5.1456	3.0023
H	-3.72252	3.39198	2.73349
H	-2.42283	4.29256	3.54289
C	-3.67309	4.72134	0.333917
H	-3.28341	4.96367	-0.662354
H	-4.24394	3.7922	0.267265
H	-4.35511	5.52799	0.62675
quinuclidine
Gsol = -328.981476 Hartree
C	0.800391	0.454359	-1.306
C	-1.29392	8.5e-05	-0.002595
C	-0.759109	0.474591	-1.36632
H	1.21467	1.45193	-1.49036
H	1.21541	-0.213735	-2.06896
H	-1.13114	1.48341	-1.58328
H	-1.13038	-0.182054	-2.16265
C	0.795377	0.905102	1.04898
H	1.20712	0.566536	2.00636
H	1.20938	1.90063	0.853421
C	-0.764206	0.944714	1.09172
H	-1.13891	0.627875	2.07275
H	-1.13668	1.96203	0.919931
H	-2.38954	0.000145	-0.004835
C	-0.762646	-1.41922	0.269988
H	-1.13727	-1.77963	1.23587
H	-1.13374	-2.11099	-0.49609
C	0.796898	-1.35965	0.261753
H	1.20877	-1.68733	1.22285
H	1.21202	-2.01855	-0.509106
N	1.29337	-2.3e-05	0.0027
quinuclidine-radical
Gsol = -328.784502 Hartree
C	-0.836685	0.746036	1.18725
C	1.2814	-0.017883	0.020117
C	0.759004	0.747924	1.24449
H	-1.23589	1.75888	1.11752
H	-1.26797	0.23481	2.04901
H	1.10817	1.78341	1.24727
H	1.07624	0.276224	2.17772
C	-0.798944	0.683464	-1.24908
H	-1.20744	0.130737	-2.09623
H	-1.19584	1.69952	-1.24151
C	0.797598	0.677962	-1.26046
H	1.13978	0.15238	-2.15532
H	1.15083	1.7107	-1.31284
H	2.37745	-0.033172	0.037495
C	0.747264	-1.4574	0.051899
H	1.09098	-2.03126	-0.81221
H	1.06118	-1.98109	0.958211
C	-0.848201	-1.39532	0.023078
H	-1.25198	-1.8836	-0.864933
H	-1.28236	-1.83797	0.920643
N	-1.16739	0.015963	-0.018364
quinuclidine-H
Gsol = -329.433750 Hartree
C	-0.753327	0.966565	-1.06757
C	1.31166	0.00042	-0.000457
C	0.792922	0.974621	-1.07356
H	-1.18407	0.623908	-2.01054
H	-1.18628	1.93822	-0.821641
H	1.16124	0.682012	-2.06044
H	1.15925	1.98559	-0.876268
C	-0.752129	-1.40846	-0.302979
H	-1.1819	-2.05391	0.465688
H	-1.18533	-1.68196	-1.26713
C	0.793989	-1.41634	-0.307579
H	1.16324	-2.12461	0.438913
H	1.16035	-1.75067	-1.28183
H	2.40402	0.000795	-0.00084
C	0.793966	0.442481	1.38016
H	1.16099	-0.233873	2.15673
H	1.16246	1.4434	1.62006
C	-0.751949	0.441227	1.37144
H	-1.18452	-0.257382	2.09041
H	-1.18247	1.42929	1.5461
H	-2.25525	-0.000794	0.000919
N	-1.23179	-0.000446	0.00045
PEG260
Gsol = -923.540738 Hartree
O	-0.867499	2.06879	1.36274
C	-1.14032	1.99999	-0.026081
C	0.082846	2.46971	-0.783243
H	-1.99179	2.65501	-0.287147
H	-1.39118	0.974956	-0.322521
H	-0.146957	2.47991	-1.86191
H	0.348734	3.49629	-0.481352
C	2.33182	1.87583	-1.22651
H	2.20999	1.62877	-2.29395
H	2.58989	2.94627	-1.15417
C	3.4568	1.06195	-0.621794
H	3.50597	1.29301	0.450598
H	4.41798	1.35218	-1.07722
C	3.77309	-1.173	0.141661
C	2.9505	-1.27102	1.42683
H	3.82616	-2.16575	-0.316108
H	4.79961	-0.853136	0.386699
H	3.56459	-1.78046	2.18131
H	2.71661	-0.26718	1.81056
C	0.591594	-1.36212	0.872935
C	0.307377	-1.64673	-0.604213
H	-0.228226	-1.74674	1.49233
H	0.666196	-0.282313	1.0367
H	1.01143	-1.09182	-1.2239
H	0.434336	-2.72273	-0.79767
O	1.1547	1.59046	-0.506554
O	3.20818	-0.315683	-0.84024
O	1.77264	-2.04195	1.29631
O	-0.998903	-1.22099	-0.984889
C	-2.02162	-2.14952	-0.688448
H	-1.92329	-3.04551	-1.32441
H	-1.98601	-2.47777	0.360336
C	-1.94086	1.57706	2.13838
H	-1.62222	1.60749	3.18409
H	-2.8411	2.20621	2.02489
H	-2.20691	0.549145	1.85952
C	-3.35977	-1.49351	-0.951907
H	-4.15567	-2.25781	-0.945947
H	-3.34559	-1.02527	-1.94915
C	-4.76373	0.234206	-0.186741
H	-4.852	0.952505	0.632002
H	-4.70324	0.783172	-1.13989
H	-5.66558	-0.39892	-0.208152
O	-3.59887	-0.523926	0.050036
1
Gsol = -537.163736 Hartree
C	2.39068	0.21896	0.063695
O	2.77204	1.18735	0.69052
O	1.08776	-0.047168	-0.188573
C	3.25833	-0.828451	-0.529345
C	4.58458	-0.763471	-0.39969
H	2.76158	-1.63258	-1.06349
H	5.2384	-1.51859	-0.824764
H	5.04133	0.059544	0.142426
C	0.144863	0.900921	0.360527
H	0.281791	1.868	-0.132933
H	0.379357	1.03994	1.42139
C	-1.24385	0.363168	0.154582
C	-2.23143	1.15798	-0.432092
C	-1.57297	-0.930382	0.578343
C	-3.53226	0.675185	-0.58653
H	-1.98146	2.16036	-0.770981
C	-2.86743	-1.41781	0.416609
H	-0.804903	-1.55565	1.02442
C	-3.85224	-0.61416	-0.163778
H	-4.29098	1.30414	-1.04358
H	-3.11068	-2.42436	0.745336
H	-4.86251	-0.993931	-0.287336
TS1A
Gsol = -1252.304852 Hartree
O	-2.55836	2.0843	-0.896901
C	-2.0585	1.46833	-2.07025
C	-0.82178	2.20817	-2.54205
H	-2.81067	1.50598	-2.87596
H	-1.82072	0.411421	-1.87732
H	-0.504164	1.77932	-3.50144
H	-1.07258	3.26265	-2.70798
C	0.692	3.29368	-0.980193
H	1.78806	3.30008	-0.997785
H	0.337684	4.17352	-1.53094
C	0.225206	3.3787	0.460507
H	-0.853974	3.18856	0.506869
H	0.428423	4.38676	0.854371
C	0.628931	2.32998	2.58513
C	-0.578475	1.43835	2.85149
H	1.50638	1.89791	3.07703
H	0.460077	3.33041	3.01185
H	-0.717335	1.33627	3.93376
H	-1.4962	1.87425	2.4355
C	-1.00109	-0.062326	1.06962
C	-0.624121	-1.44162	0.579008
H	-2.09706	-0.043233	1.17233
H	-0.707415	0.696027	0.338582
H	-0.847478	-2.24698	1.28558
O	0.267758	2.09687	-1.62855
O	0.962101	2.41456	1.20731
O	-0.373689	0.128374	2.32185
O	-1.06369	-1.67598	-0.701501
C	-1.72613	-2.92431	-0.954683
H	-1.54575	-3.16407	-2.00523
H	-1.29655	-3.70884	-0.320986
C	-3.8082	1.55367	-0.499322
H	-4.10172	2.06887	0.418233
H	-4.57786	1.72125	-1.26721
H	-3.74334	0.472351	-0.299856
H	0.618707	-1.39644	0.498498
C	1.98081	-0.711961	-1.24713
C	4.39981	-0.993148	-0.60643
C	3.45079	-0.41617	-1.67252
H	1.50981	-1.46823	-1.87932
H	1.36157	0.187838	-1.25923
H	3.65015	-0.861746	-2.65169
H	3.59782	0.664188	-1.76718
C	2.62618	-2.58971	0.186042
H	2.62598	-2.91093	1.23019
H	1.99775	-3.27574	-0.387748
C	4.06781	-2.48243	-0.398261
H	4.7794	-2.94631	0.290869
H	4.13163	-3.02216	-1.34815
H	5.43936	-0.883436	-0.928051
C	4.17171	-0.24471	0.719392
H	4.76755	-0.699285	1.5174
H	4.48391	0.800246	0.631732
C	2.6547	-0.302248	1.07115
H	2.46843	-0.659027	2.0858
H	2.16148	0.662017	0.947215
N	2.00454	-1.24906	0.133678
C	-3.21538	-2.78482	-0.690918
H	-3.63618	-1.99951	-1.33889
H	-3.71205	-3.73608	-0.944088
C	-4.74803	-2.34061	1.04875
H	-4.76136	-2.08928	2.11077
H	-5.2515	-1.54528	0.479855
H	-5.28843	-3.28465	0.892686
O	-3.38424	-2.46014	0.670069
INT1A
Gsol = -1252.338163 Hartree
O	1.45621	-3.14746	-0.563759
C	1.5481	-2.07406	-1.4791
C	0.266739	-1.99463	-2.27995
H	2.37495	-2.24298	-2.19022
H	1.74477	-1.12916	-0.954554
H	0.384342	-1.2299	-3.0657
H	0.081518	-2.96042	-2.77116
C	-2.06139	-1.60984	-2.12588
H	-2.16877	-0.637805	-2.63666
H	-2.11735	-2.39141	-2.89787
C	-3.19506	-1.83224	-1.14683
H	-3.07549	-2.82276	-0.695115
H	-4.15604	-1.80882	-1.67846
C	-3.44272	-1.29584	1.18089
C	-2.22347	-1.97151	1.77827
H	-3.70846	-0.413551	1.77212
H	-4.30151	-1.97993	1.18804
H	-2.47109	-2.36785	2.77578
H	-1.90637	-2.81615	1.15058
C	0.091212	-1.66461	2.15916
C	1.15331	-0.693027	2.46783
H	-0.059942	-2.31887	3.02946
H	0.373599	-2.27558	1.29278
H	1.26403	-0.188463	3.42281
O	-0.82847	-1.67181	-1.42969
O	-3.18613	-0.81865	-0.140065
O	-1.17806	-1.01414	1.86529
O	1.89582	-0.244687	1.41708
C	2.93085	0.69474	1.71857
H	3.50267	0.354219	2.59036
H	2.48405	1.67173	1.94812
C	2.69014	-3.41547	0.079467
H	2.52386	-4.261	0.750522
H	3.46869	-3.68519	-0.650039
H	3.03375	-2.55029	0.663991
H	-1.52509	0.333149	0.223766
C	-0.057858	1.371	-0.831578
C	-0.642681	3.76305	-0.353162
C	0.239308	2.83688	-1.20817
H	0.753262	0.910161	-0.272277
H	-0.281302	0.738143	-1.68891
H	1.2989	3.03491	-1.02846
H	0.04247	3.01125	-2.27124
C	-0.986517	1.98083	1.37957
H	-1.92786	1.98078	1.93278
H	-0.292486	1.32845	1.90486
C	-0.437636	3.40187	1.12883
H	-0.952846	4.11721	1.77651
H	0.627842	3.44789	1.37801
H	-0.375282	4.80854	-0.526615
C	-2.12016	3.52725	-0.717986
H	-2.76848	4.09493	-0.042907
H	-2.32493	3.87988	-1.73294
C	-2.43131	2.01734	-0.619517
H	-3.32491	1.79248	-0.037783
H	-2.5463	1.54374	-1.59523
N	-1.27632	1.32513	0.053804
C	3.84145	0.795744	0.516014
H	4.69235	1.45091	0.761442
H	4.24018	-0.200888	0.271993
C	3.85502	1.34433	-1.77659
H	4.16162	0.332334	-2.07833
H	3.20897	1.77023	-2.54733
H	4.75255	1.97029	-1.67316
O	3.10319	1.31463	-0.573205
INT1A-radical
Gsol = -922.900858 Hartree
O	-0.601168	1.85797	1.39267
C	-0.681167	1.91858	-0.023568
C	0.640514	2.39862	-0.579955
H	-1.469	2.62928	-0.329324
H	-0.932675	0.936982	-0.440034
H	0.52159	2.53243	-1.66841
H	0.902192	3.37885	-0.147549
C	2.82951	1.70406	-1.05828
H	2.63942	1.53467	-2.13076
H	3.15658	2.75229	-0.937295
C	3.95008	0.795344	-0.590118
H	4.08826	0.929708	0.490986
H	4.88216	1.10866	-1.08628
C	3.76043	-1.46473	0.16908
C	2.58047	-1.37996	1.12428
H	3.78792	-2.46312	-0.278276
H	4.69504	-1.31863	0.736006
H	2.81072	-1.96658	2.0338
H	2.41807	-0.337208	1.43314
C	0.234247	-1.53457	1.18084
C	-0.960512	-2.02503	0.456716
H	0.240412	-1.98333	2.18919
H	0.19317	-0.442984	1.29535
H	-1.26124	-3.07363	0.499361
O	1.66001	1.4569	-0.306617
O	3.68395	-0.55699	-0.916498
O	1.4314	-1.88677	0.479179
O	-1.24538	-1.36992	-0.703782
C	-2.4475	-1.75737	-1.35607
H	-2.51678	-2.8542	-1.40246
H	-2.37708	-1.36268	-2.37263
C	-1.82174	1.45563	1.97542
H	-1.66866	1.42968	3.05791
H	-2.63181	2.16762	1.74571
H	-2.13118	0.459553	1.62742
C	-3.68031	-1.19802	-0.668455
H	-4.5843	-1.6171	-1.14411
H	-3.68275	-1.50493	0.390486
C	-4.75367	0.819625	-0.12951
H	-4.652	1.89803	-0.272929
H	-5.71574	0.489326	-0.552959
H	-4.75603	0.601413	0.949996
O	-3.66111	0.209162	-0.781024
INT2A
Gsol = -1252.427665 Hartree
O	-2.67273	2.07536	-0.704815
C	-2.12694	0.794957	-1.01428
C	-1.24347	0.902751	-2.24489
H	-2.93989	0.084766	-1.22578
H	-1.55227	0.391523	-0.170767
H	-1.11837	-0.101715	-2.66094
H	-1.74394	1.52649	-3.00036
C	0.270193	2.78491	-1.98636
H	1.27544	2.96646	-2.38508
H	-0.456983	3.28399	-2.64269
C	0.171044	3.38159	-0.594256
H	-0.811656	3.14681	-0.179266
H	0.267542	4.47915	-0.664622
C	1.04847	3.04461	1.59618
C	-0.051842	2.17959	2.19759
H	2.00743	2.76963	2.04827
H	0.854371	4.10623	1.82361
H	-0.036797	2.32091	3.29272
H	-1.04658	2.50133	1.85119
C	-0.690847	-0.147426	2.58546
C	-0.465334	-1.5142	2.09666
H	-0.407627	-0.061045	3.64499
H	-1.70447	0.287518	2.46415
H	-0.625921	-2.24095	2.90712
O	0.082677	1.37639	-2.01851
O	1.22466	2.85277	0.201311
O	0.190005	0.836801	1.85824
O	-1.34528	-1.87346	0.983556
C	-2.71784	-1.99617	1.29247
H	-3.21926	-1.01364	1.31941
H	-2.84545	-2.45308	2.28977
C	-3.63335	2.004	0.329178
H	-4.00104	3.01969	0.500376
H	-4.47804	1.3571	0.046082
H	-3.19912	1.61437	1.26211
H	1.1988	0.22646	0.548535
C	1.31534	-1.47659	-0.651546
C	3.78614	-1.94105	-0.681514
C	2.42217	-2.37338	-1.24795
H	0.652562	-1.98323	0.053067
H	0.718625	-0.980839	-1.41546
H	2.22742	-3.42113	-0.995243
H	2.43253	-2.30033	-2.34144
C	2.66113	-0.966789	1.3412
H	3.09305	-0.126427	1.89004
H	1.82758	-1.40393	1.92023
C	3.71501	-1.98157	0.855092
H	4.69619	-1.75001	1.2838
H	3.44557	-2.99089	1.18753
H	4.57547	-2.6079	-1.04392
C	4.07597	-0.494109	-1.1225
H	5.00507	-0.145922	-0.657721
H	4.22078	-0.448599	-2.20715
C	2.89249	0.413524	-0.712318
H	3.19526	1.29229	-0.143215
H	2.30173	0.753162	-1.56225
N	1.95807	-0.375756	0.148295
C	-3.42775	-2.88124	0.277115
H	-2.95269	-3.87454	0.263028
H	-4.47308	-3.00595	0.587187
C	-2.33527	-2.67628	-1.81973
H	-2.22772	-3.76845	-1.92334
H	-2.49662	-2.24692	-2.81386
H	-1.41593	-2.27729	-1.37963
O	-3.47188	-2.34755	-1.04255
TS2A
Gsol = -1789.578579 Hartree
O	-0.271135	0.013527	2.41316
C	-1.57753	-0.540465	2.44883
C	-1.80901	-1.42193	1.24424
H	-2.32165	0.265872	2.41142
H	-1.7144	-1.1141	3.38092
H	-2.85734	-1.75094	1.26671
H	-1.63849	-0.846839	0.331878
C	-1.40547	-3.62784	0.463831
H	-0.727436	-4.46701	0.653594
H	-2.41996	-3.92803	0.779908
C	-1.45391	-3.35123	-1.03533
H	-2.01205	-2.43025	-1.21949
H	-2.00095	-4.17488	-1.52582
C	0.012841	-2.44921	-2.70726
C	-0.360035	-0.977677	-2.46388
H	1.07594	-2.52866	-2.95982
H	-0.562866	-2.84949	-3.55943
H	0.113014	-0.371108	-3.26059
H	-1.4499	-0.837192	-2.58088
C	-0.059451	1.14686	-0.868314
H	-1.10328	1.28322	-1.13875
H	0.084252	1.00691	0.197723
O	-0.944074	-2.56073	1.26954
O	-0.136624	-3.27088	-1.55751
O	0.041348	-0.592276	-1.1914
O	2.19258	1.87665	-1.18055
C	2.89174	3.10082	-1.13183
H	2.71615	3.68557	-2.04992
H	2.55981	3.70856	-0.278491
C	-0.112447	1.09434	3.31577
H	0.924698	1.43223	3.22577
H	-0.787121	1.91705	3.05557
H	-0.291249	0.776668	4.35585
H	1.26756	-1.13941	-0.464579
C	2.50746	-0.42007	1.10531
C	4.52835	-1.89532	0.945435
C	3.82186	-0.830602	1.80236
H	2.57337	0.566934	0.648515
H	1.63607	-0.458229	1.75766
H	4.45669	0.051717	1.92038
H	3.62318	-1.23269	2.80253
C	3.2466	-1.20817	-1.09938
H	3.03369	-1.97022	-1.85342
H	3.07163	-0.220111	-1.52745
C	4.65925	-1.36067	-0.493333
H	5.26165	-2.0431	-1.10253
H	5.16298	-0.390074	-0.482288
H	5.51831	-2.12192	1.3545
C	3.6569	-3.16539	0.929427
H	4.08607	-3.90405	0.242336
H	3.63801	-3.62391	1.9237
C	2.22203	-2.78583	0.494948
H	1.82486	-3.41296	-0.30311
H	1.49719	-2.80259	1.31011
N	2.22678	-1.37984	-0.017636
C	0.821154	1.99853	-1.53799
H	0.684958	2.22357	-2.59901
C	-0.393116	3.90597	-0.500322
C	-1.75375	3.84635	-0.653897
H	0.206272	4.54468	-1.13746
H	0.05586	3.60043	0.436713
H	-2.24829	4.26944	-1.52171
C	-2.56228	3.09337	0.264682
O	-2.19393	2.4836	1.2672
O	-3.89683	3.09924	-0.114685
C	-4.75068	2.24628	0.636708
H	-4.46145	2.26126	1.69148
H	-5.7507	2.68351	0.539407
C	-4.76007	0.821584	0.118404
C	-5.37233	-0.185418	0.873799
C	-4.2157	0.496002	-1.12675
C	-5.45305	-1.49073	0.38948
H	-5.79176	0.056128	1.84826
C	-4.29088	-0.811122	-1.61098
H	-3.73652	1.27329	-1.71195
C	-4.91168	-1.80849	-0.8582
H	-5.93361	-2.26039	0.987596
H	-3.86822	-1.048	-2.58372
H	-4.97228	-2.82453	-1.23848
C	4.37815	2.83283	-1.01954
H	4.70729	2.18867	-1.85162
H	4.91812	3.79106	-1.10031
C	6.05836	2.14149	0.468917
H	6.51752	3.14244	0.491491
H	6.19334	1.66662	1.44419
H	6.57923	1.54038	-0.294101
O	4.67047	2.21433	0.224154
INT3A
Gsol = -1789.649289 Hartree
O	-0.207901	-0.164786	2.56109
C	-1.50598	-0.738528	2.59837
C	-1.74566	-1.56124	1.35363
H	-2.2627	0.053683	2.60367
H	-1.6078	-1.36478	3.50035
H	-2.73611	-2.02981	1.43153
H	-1.75976	-0.900482	0.483455
C	-1.13287	-3.65915	0.402138
H	-0.351714	-4.4194	0.510635
H	-2.08043	-4.08899	0.767545
C	-1.30852	-3.31687	-1.07005
H	-2.05489	-2.52298	-1.17747
H	-1.68726	-4.20265	-1.60562
C	-0.148381	-2.09592	-2.76641
C	-0.592506	-0.677543	-2.42894
H	0.857704	-2.07837	-3.19758
H	-0.830144	-2.53014	-3.51404
H	-0.527362	-0.053038	-3.3343
H	-1.63653	-0.658777	-2.09497
C	-0.248457	0.943235	-0.6674
H	-1.32404	1.03729	-0.806663
H	-0.066639	0.743748	0.388249
O	-0.737874	-2.57098	1.21268
O	-0.052313	-2.9238	-1.61547
O	0.250835	-0.194247	-1.40402
O	1.83583	2.03548	-0.86365
C	2.64178	3.15896	-1.13588
H	2.34411	3.6294	-2.08809
H	2.55164	3.91604	-0.345613
C	-0.105781	1.00455	3.36798
H	0.919472	1.37261	3.25711
H	-0.813772	1.76094	3.01376
H	-0.281564	0.766277	4.42919
H	1.20778	-1.24637	-0.260567
C	2.49586	-0.429159	1.18135
C	4.59497	-1.75185	0.79354
C	3.91174	-0.727596	1.71543
H	2.41947	0.56427	0.737892
H	1.70462	-0.553166	1.91946
H	4.48412	0.202863	1.74348
H	3.86478	-1.12155	2.7368
C	3.07101	-1.14485	-1.10801
H	2.8174	-1.89965	-1.85548
H	2.78292	-0.163001	-1.48197
C	4.54296	-1.22707	-0.653096
H	5.10753	-1.88709	-1.31998
H	4.99569	-0.234386	-0.699987
H	5.63439	-1.90662	1.09919
C	3.81928	-3.08024	0.872704
H	4.23968	-3.80246	0.163999
H	3.9151	-3.51529	1.87259
C	2.32951	-2.81693	0.555472
H	1.93449	-3.45408	-0.23578
H	1.67256	-2.90576	1.42082
N	2.17966	-1.40576	0.072822
C	0.414581	2.24103	-1.07041
H	0.25697	2.43134	-2.14612
C	-0.186926	3.40176	-0.2442
C	-1.6787	3.52244	-0.376381
H	0.301571	4.33521	-0.555241
H	0.098218	3.22147	0.803205
H	-2.10525	4.21555	-1.09216
C	-2.50473	2.81774	0.465327
O	-2.20829	1.97562	1.35982
O	-3.89461	3.07462	0.245114
C	-4.73908	2.10658	0.819717
H	-4.50167	1.95015	1.87772
H	-5.75263	2.52304	0.748671
C	-4.69892	0.770929	0.099215
C	-5.1483	-0.395127	0.728621
C	-4.25841	0.690987	-1.22706
C	-5.1696	-1.61492	0.051335
H	-5.48359	-0.345648	1.76267
C	-4.27672	-0.527957	-1.90744
H	-3.88603	1.59273	-1.70201
C	-4.73309	-1.68701	-1.27371
H	-5.52773	-2.5089	0.556406
H	-3.9475	-0.571169	-2.94343
H	-4.75954	-2.63269	-1.80943
C	4.0932	2.73942	-1.25361
H	4.2098	1.96936	-2.0341
H	4.68233	3.61943	-1.55884
C	5.97594	2.22731	0.064564
H	6.39967	3.23585	-0.058744
H	6.24532	1.84667	1.05321
H	6.41994	1.571	-0.701537
O	4.56564	2.24819	-0.007105
TS2B
Gsol = -1789.480865 Hartree
O	0.160206	0.592943	1.79316
C	-0.861153	-0.067624	2.51704
C	-1.32764	-1.26177	1.71894
H	-1.71788	0.601709	2.66748
H	-0.483314	-0.392806	3.49959
H	-2.16279	-1.74148	2.24643
H	-1.69916	-0.927501	0.742918
C	-0.681415	-3.48284	1.14893
H	0.170007	-4.15133	1.30374
H	-1.51028	-3.8391	1.7793
C	-1.11764	-3.52289	-0.306332
H	-1.99601	-2.88484	-0.449734
H	-1.40038	-4.5502	-0.58135
C	-0.433477	-2.59642	-2.39904
C	-0.964836	-1.176	-2.33071
H	0.458759	-2.62798	-3.03119
H	-1.18918	-3.25843	-2.84437
H	-1.31606	-0.868967	-3.32933
H	-1.8249	-1.12159	-1.65118
C	-0.409621	0.962309	-1.42902
H	-1.36571	1.18561	-1.9146
H	-0.55645	0.923165	-0.346359
O	-0.253497	-2.19473	1.56497
O	-0.032228	-3.07909	-1.11925
O	0.077301	-0.322964	-1.88134
O	1.72197	2.00785	-1.10051
C	2.62072	3.08694	-1.37266
H	2.81063	3.15145	-2.45324
H	2.16646	4.02437	-1.03452
C	0.566983	1.81269	2.39834
H	1.37325	2.21868	1.78324
H	-0.269482	2.51983	2.43436
H	0.942855	1.64011	3.41847
H	1.25984	-1.61487	-0.135236
C	2.74578	-0.528851	0.869135
C	4.83139	-1.73339	0.150429
C	4.25854	-0.687768	1.12169
H	2.49241	0.407514	0.376489
H	2.13263	-0.60382	1.76348
H	4.74753	0.278583	0.978469
H	4.44752	-0.995138	2.15561
C	2.89039	-1.45573	-1.41888
H	2.58097	-2.32518	-2.00141
H	2.42206	-0.572278	-1.84713
C	4.42447	-1.34923	-1.28281
H	4.90853	-2.00744	-2.0104
H	4.75441	-0.328209	-1.50162
H	5.92052	-1.77702	0.234932
C	4.21906	-3.10513	0.486232
H	4.52415	-3.8462	-0.259693
H	4.57878	-3.45752	1.45731
C	2.68055	-2.97304	0.517428
H	2.16927	-3.72229	-0.086255
H	2.27059	-2.99794	1.52775
N	2.28907	-1.63438	-0.050051
C	0.540913	2.04553	-1.77652
H	0.598698	2.41594	-2.8017
C	-0.704693	3.87474	-0.812475
C	-2.03738	3.65101	-0.95526
H	-0.192027	4.56488	-1.47353
H	-0.201819	3.59363	0.106467
H	-2.59494	4.02426	-1.80779
C	-2.77219	2.84405	0.022361
O	-2.30208	2.3266	1.02445
O	-4.07885	2.72402	-0.326537
C	-4.88844	1.92713	0.556855
H	-4.64322	2.167	1.59384
H	-5.91054	2.25323	0.345549
C	-4.73874	0.445021	0.301671
C	-4.87113	-0.460709	1.35874
C	-4.54764	-0.04455	-0.995126
C	-4.83458	-1.83593	1.12441
H	-5.01472	-0.087133	2.36949
C	-4.5022	-1.41933	-1.23042
H	-4.44787	0.65593	-1.81875
C	-4.6506	-2.31968	-0.172093
H	-4.9556	-2.52815	1.95288
H	-4.3747	-1.78855	-2.24462
H	-4.64018	-3.38971	-0.359652
C	3.91849	2.85599	-0.631173
H	4.39696	1.92197	-0.969339
H	4.59942	3.68582	-0.875754
C	4.79478	3.067	1.55666
H	5.19234	4.07416	1.36737
H	4.47364	2.99627	2.59766
H	5.5955	2.33439	1.37721
O	3.65264	2.8077	0.75518
INT2B
Gsol = -1789.511785 Hartree
O	1.53422	-0.041419	2.60577
C	0.770576	-0.956307	3.37016
C	-0.155918	-1.73875	2.46419
H	0.161949	-0.417113	4.11413
H	1.43186	-1.65015	3.91162
H	-0.829944	-2.3365	3.09614
H	-0.765474	-1.05002	1.86697
C	-0.115288	-3.71381	1.12268
H	0.631617	-4.38312	0.686963
H	-0.610425	-4.2512	1.9463
C	-1.15597	-3.34506	0.07905
H	-1.90198	-2.6708	0.510518
H	-1.68398	-4.25249	-0.250782
C	-1.32827	-1.82487	-1.75801
C	-1.53425	-0.510319	-1.01734
H	-0.803143	-1.64558	-2.7002
H	-2.30485	-2.2709	-1.98785
H	-1.99651	0.216636	-1.70119
H	-2.21311	-0.625253	-0.163635
C	-0.280215	1.22171	0.066927
H	-1.26336	1.39899	0.510463
H	0.447323	1.16924	0.879081
O	0.60723	-2.5971	1.62136
O	-0.503929	-2.73051	-1.0296
O	-0.259917	-0.065953	-0.563342
O	1.48336	2.68719	-0.828746
C	1.82089	3.48568	0.299653
H	1.44967	3.03971	1.2327
H	1.38073	4.48746	0.203821
C	2.39595	0.756234	3.4072
H	2.94881	1.40404	2.72448
H	1.82021	1.36816	4.11721
H	3.09889	0.130444	3.97652
H	1.21384	-1.44374	-0.484189
C	2.96941	-0.350205	-0.217906
C	4.54666	-1.50442	-1.79688
C	4.43934	-0.459223	-0.67395
H	2.50923	0.585778	-0.532281
H	2.82316	-0.451884	0.855749
H	4.77943	0.518284	-1.02355
H	5.08223	-0.746464	0.164843
C	2.10838	-1.26149	-2.34417
H	1.56506	-2.11907	-2.74505
H	1.50865	-0.365249	-2.49996
C	3.54257	-1.1421	-2.90598
H	3.66156	-1.80927	-3.7648
H	3.72806	-0.122599	-3.25818
H	5.56151	-1.52322	-2.20319
C	4.18211	-2.88593	-1.22505
H	4.17243	-3.63365	-2.02462
H	4.93187	-3.20435	-0.494775
C	2.79583	-2.80142	-0.549337
H	2.09633	-3.55117	-0.919466
H	2.83355	-2.87156	0.53757
N	2.17852	-1.46626	-0.856909
C	0.105441	2.32671	-0.93762
H	0.034317	1.89177	-1.94001
C	-0.847167	3.5579	-0.884965
C	-2.18124	3.19751	-1.42749
H	-0.394237	4.35393	-1.48659
H	-0.956337	3.90624	0.146834
H	-2.35568	3.17736	-2.49857
C	-3.24275	2.74402	-0.551078
O	-3.17214	2.73688	0.674411
O	-4.3138	2.294	-1.24691
C	-5.38633	1.7268	-0.448079
H	-5.55921	2.36697	0.418565
H	-6.25181	1.76364	-1.11127
C	-5.07427	0.310787	-0.031652
C	-5.21947	-0.736909	-0.94981
C	-4.63679	0.024278	1.26677
C	-4.95113	-2.05268	-0.573283
H	-5.56224	-0.520425	-1.95848
C	-4.37188	-1.29242	1.64794
H	-4.50605	0.837344	1.97269
C	-4.53479	-2.33309	0.730878
H	-5.0919	-2.86017	-1.28624
H	-4.05599	-1.50658	2.6652
H	-4.35433	-3.3607	1.03394
C	3.32463	3.63229	0.378316
H	3.72163	3.92186	-0.60667
H	3.56117	4.43963	1.08943
C	5.3065	2.53748	1.02103
H	5.53188	3.30792	1.77264
H	5.66485	1.57072	1.38062
H	5.83104	2.79334	0.088714
O	3.90906	2.41482	0.812441
TS2C
Gsol = -1789.567939 Hartree
O	0.500289	-0.779218	2.27511
C	0.646091	-2.11852	2.69446
C	0.749883	-3.0139	1.47742
H	-0.229923	-2.42687	3.28511
H	1.54059	-2.23976	3.32796
H	0.529879	-4.05081	1.78009
H	0.005519	-2.69438	0.741368
C	2.33621	-3.98514	0.002558
H	3.41462	-3.95223	-0.183668
H	2.09332	-4.96629	0.444392
C	1.59934	-3.85096	-1.32292
H	0.525888	-3.73146	-1.1428
H	1.74044	-4.77446	-1.9094
C	1.27199	-2.16612	-2.99848
C	-0.02593	-1.59575	-2.42537
H	1.86906	-1.36543	-3.44767
H	1.03641	-2.89103	-3.79546
H	-0.44481	-0.896843	-3.16943
H	-0.77786	-2.39082	-2.28826
C	-1.02371	-0.084508	-0.750971
H	-1.86091	-0.695745	-1.08626
H	-0.919933	-0.137446	0.331506
O	2.06711	-2.95225	0.934839
O	2.12949	-2.7394	-2.02244
O	0.219323	-0.955907	-1.20039
O	-0.142974	2.14169	-0.612694
C	-0.734943	3.28843	-0.025352
H	-1.07667	3.98988	-0.799718
H	-1.61103	3.00584	0.566822
C	0.242874	0.122338	3.33392
H	0.109494	1.10887	2.8861
H	-0.670801	-0.158098	3.87959
H	1.0796	0.149273	4.05173
H	1.71394	-0.384607	-0.769577
C	2.4366	0.935823	0.69376
C	4.58857	1.74786	-0.31529
C	3.5732	1.97154	0.817346
H	1.44905	1.3909	0.691417
H	2.46252	0.166	1.46203
H	3.16478	2.98491	0.755308
H	4.06219	1.87884	1.79299
C	2.59877	1.20951	-1.74526
H	2.52866	0.639956	-2.67389
H	1.69177	1.80615	-1.62242
C	3.8959	2.04341	-1.65719
H	4.57125	1.80424	-2.48648
H	3.65447	3.10871	-1.73236
H	5.45591	2.40323	-0.187451
C	5.03271	0.274231	-0.300353
H	5.82097	0.107446	-1.04217
H	5.45382	0.023754	0.6795
C	3.81534	-0.627438	-0.610356
H	3.87722	-1.11472	-1.58287
H	3.64579	-1.40136	0.137533
N	2.57658	0.213753	-0.619054
O	-3.93002	0.503088	-1.51375
C	-4.77073	-0.299474	-0.677563
H	-5.3834	0.358974	-0.056159
H	-5.41631	-0.842412	-1.3754
C	-4.03111	-1.28648	0.197291
C	-3.54125	-0.901176	1.45138
C	-3.83145	-2.60226	-0.233199
C	-2.88645	-1.8242	2.26387
H	-3.66219	0.133374	1.75496
C	-3.16324	-3.52556	0.572651
H	-4.20829	-2.906	-1.20745
C	-2.69808	-3.13884	1.8301
H	-2.52424	-1.51816	3.24147
H	-3.02165	-4.54682	0.227919
H	-2.19661	-3.86019	2.47071
C	-1.1104	1.26747	-1.25304
H	-1.03275	1.3695	-2.34177
C	-3.51289	1.72054	-0.953445
O	-3.7577	2.00021	0.221881
C	-3.36785	2.71834	-2.04285
H	-3.12891	2.32058	-3.02395
C	-3.5944	4.02076	-1.84676
H	-3.85661	4.38778	-0.858804
H	-3.51028	4.74457	-2.65242
C	0.272172	4.01101	0.841793
H	1.1862	4.24315	0.267463
H	-0.167594	4.96683	1.17049
C	1.35693	3.93558	2.93631
H	1.57343	3.24704	3.75804
H	2.30915	4.30627	2.52387
H	0.793893	4.79684	3.32933
O	0.609481	3.22274	1.97805
INT2C
Gsol = -1789.612305 Hartree
O	1.41845	-0.89782	2.56723
C	0.850468	-2.04923	3.15928
C	0.075118	-2.83302	2.12167
H	0.152095	-1.75741	3.96076
H	1.63459	-2.68202	3.60583
H	-0.486253	-3.6285	2.63824
H	-0.633606	-2.16595	1.62042
C	0.409109	-4.46245	0.415662
H	1.23665	-4.88407	-0.163725
H	0.019847	-5.25124	1.08143
C	-0.704612	-4.03837	-0.531813
H	-1.51527	-3.55952	0.028601
H	-1.12494	-4.93827	-1.01023
C	-1.11602	-2.23525	-2.05302
C	-1.59153	-1.20174	-1.04676
H	-0.583513	-1.74738	-2.87597
H	-1.98768	-2.75524	-2.4791
H	-2.09682	-0.37257	-1.55586
H	-2.31049	-1.62362	-0.334135
C	-0.697151	0.533305	0.356617
H	-1.69449	0.520072	0.790494
H	0.033584	0.554803	1.16547
O	0.973492	-3.41063	1.1807
O	-0.175234	-3.16258	-1.51336
O	-0.455331	-0.720315	-0.323774
O	0.721772	2.41202	-0.336286
C	0.751744	3.23746	0.825573
H	0.084782	4.09557	0.701908
H	0.408677	2.69079	1.71297
C	1.95057	0.011152	3.51633
H	2.30894	0.881317	2.96166
H	1.17659	0.33244	4.22954
H	2.78097	-0.440082	4.08231
H	1.16265	-1.00201	-0.699986
C	2.89807	-0.05177	-0.01487
C	4.53439	-0.525212	-1.86235
C	4.29957	0.277341	-0.571149
H	2.30576	0.84482	0.155266
H	2.91035	-0.640753	0.900322
H	4.37492	1.35025	-0.773789
H	5.06579	0.032946	0.171912
C	2.10075	-0.136526	-2.33254
H	1.40146	-0.668942	-2.97939
H	1.68672	0.845646	-2.10075
C	3.52486	-0.056487	-2.92577
H	3.60614	-0.683235	-3.82057
H	3.73963	0.97263	-3.22925
H	5.55616	-0.37648	-2.22458
C	4.28828	-2.01709	-1.57156
H	4.5361	-2.62185	-2.45007
H	4.94052	-2.34894	-0.756583
C	2.80477	-2.22202	-1.19096
H	2.22953	-2.75642	-1.94742
H	2.66105	-2.73571	-0.240606
N	2.15431	-0.880255	-1.02914
O	-2.77614	1.71565	-1.35696
C	-4.09789	1.77766	-0.881235
H	-4.18949	2.60952	-0.170154
H	-4.78394	1.94914	-1.72576
C	-4.45844	0.480924	-0.179615
C	-4.10738	0.296679	1.16543
C	-5.0308	-0.589908	-0.873807
C	-4.30313	-0.935015	1.79019
H	-3.64407	1.13149	1.6853
C	-5.22591	-1.82724	-0.254725
H	-5.31045	-0.455045	-1.91683
C	-4.85641	-2.00562	1.08036
H	-4.0245	-1.06289	2.83396
H	-5.66899	-2.65004	-0.811318
H	-5.0106	-2.96576	1.56705
C	-0.535129	1.73485	-0.575226
H	-0.440915	1.3802	-1.60621
C	-1.76886	2.6722	-0.465347
O	-2.18393	2.89819	0.72713
C	-1.6532	3.86382	-1.40576
H	-1.30488	3.66192	-2.41884
C	-1.99347	5.09387	-1.02416
H	-2.34788	5.24743	-0.007973
H	-1.9518	5.94947	-1.69403
C	2.16578	3.72735	1.03144
H	2.55854	4.14363	0.090515
H	2.16196	4.53118	1.78508
C	4.3238	3.08935	1.73663
H	4.88616	2.2185	2.08488
H	4.80851	3.48946	0.831753
H	4.35147	3.86812	2.51504
O	3.0052	2.66302	1.47597
PEG260-1
Gsol = -1460.719980 Hartree
O	-0.358986	-0.354694	2.97429
C	-1.58108	-0.461557	2.26463
C	-2.18629	0.908419	2.06979
H	-2.29753	-1.07441	2.83777
H	-1.43501	-0.94652	1.28943
H	-3.20606	0.781316	1.68214
H	-2.23297	1.43025	3.0395
C	-1.92757	2.95583	0.951516
H	-2.98324	2.90604	0.640661
H	-1.87956	3.53646	1.88909
C	-1.12174	3.66103	-0.118598
H	-0.055802	3.55048	0.116858
H	-1.36173	4.73656	-0.107541
C	-0.326239	2.99416	-2.26728
C	0.555162	1.80316	-1.93043
H	-0.749282	2.86205	-3.26802
H	0.279252	3.915	-2.2697
H	1.47543	1.8305	-2.53867
H	0.85835	1.84397	-0.879074
C	0.221065	-0.468345	-1.37344
H	1.27241	-0.704503	-1.57897
H	0.132172	-0.209	-0.310112
O	-1.40454	1.65758	1.14995
O	-1.43327	3.11247	-1.38847
O	-0.179177	0.620919	-2.18755
O	-1.97016	-1.57522	-1.14412
C	-2.74467	-0.427741	-1.49585
H	-2.37087	0.462858	-0.982694
H	-2.67952	-0.238792	-2.57762
C	0.170515	-1.62254	3.31023
H	1.09323	-1.44842	3.86986
H	-0.529241	-2.19204	3.94372
H	0.405747	-2.22003	2.41842
C	-0.66367	-1.66588	-1.70395
H	-0.74139	-1.70822	-2.80398
C	-0.12202	-3.00207	-1.17681
H	-0.751886	-3.79411	-1.59308
H	-0.25861	-3.0329	-0.09123
C	2.27751	-2.70231	-0.443788
O	2.14536	-2.89775	0.748386
O	3.24875	-1.93542	-0.979186
C	4.12707	-1.24363	-0.040179
H	4.25448	-1.88171	0.835967
H	5.07311	-1.15672	-0.576864
C	3.58809	0.113457	0.335724
C	4.12246	1.27113	-0.240434
C	2.54214	0.236142	1.26099
C	3.63446	2.52963	0.115008
H	4.92959	1.18758	-0.964417
C	2.03797	1.48869	1.60523
H	2.11723	-0.65537	1.70333
C	2.59413	2.6389	1.03974
H	4.06605	3.42188	-0.330262
H	1.19759	1.54518	2.2879
H	2.21391	3.61921	1.31514
C	1.35747	-3.29287	-1.49555
H	1.64367	-2.94208	-2.49086
H	1.51862	-4.37702	-1.4676
C	-4.194	-0.689827	-1.12643
H	-4.78907	0.168569	-1.46143
H	-4.56018	-1.58643	-1.6495
C	-4.31938	-2.13992	0.760069
H	-4.55924	-2.10014	1.82654
H	-5.04515	-2.80072	0.259969
H	-3.3148	-2.55293	0.622918
O	-4.42021	-0.812744	0.271858
dioxane
Gsol = -307.464715 Hartree
C	1.1697	0.736606	-0.195353
C	1.16953	-0.736879	0.195346
C	-1.16971	-0.736604	0.195345
C	-1.16952	0.736881	-0.195352
H	2.02505	-1.26222	-0.2407
H	1.21898	0.824721	-1.29322
H	2.02535	1.26175	0.240673
H	-2.02537	-1.26173	-0.240685
H	-1.21901	-0.824704	1.29321
H	-1.21878	0.824997	-1.29322
H	-2.02504	1.26223	0.240667
H	1.21881	-0.825009	1.29321
O	-0.000171	-1.38347	-0.29391
O	0.000172	1.38346	0.293928
TS1A-dioxane
Gsol = -636.215829 Hartree
H	0.304373	-0.418415	-0.510229
C	-1.05987	-0.055817	1.23819
C	-3.38389	0.248605	0.329107
C	-2.5557	0.129212	1.62084
H	-0.620606	-0.944107	1.69844
H	-0.441709	0.806061	1.4962
H	-2.89949	-0.721877	2.21609
H	-2.67053	1.02603	2.23595
C	-1.77022	-1.38972	-0.702023
H	-1.5413	-1.55479	-1.7573
H	-1.43554	-2.26187	-0.135468
C	-3.27495	-1.06843	-0.461946
H	-3.79655	-0.979616	-1.41944
H	-3.7419	-1.88944	0.089239
H	-4.43004	0.450449	0.5733
C	-2.81036	1.39598	-0.52238
H	-3.42445	1.56219	-1.41185
H	-2.80666	2.32751	0.051189
C	-1.36297	1.02301	-0.949634
H	-1.28604	0.818794	-2.02016
H	-0.627695	1.78756	-0.690981
N	-0.965175	-0.226537	-0.239951
C	1.6169	-0.27295	-0.673541
C	2.35901	-1.36711	0.072532
H	1.7952	-0.272495	-1.7595
C	3.21504	1.35769	-0.131039
H	2.06238	-1.40077	1.1297
H	2.2396	-2.34848	-0.390065
C	4.02205	0.25113	0.549745
H	3.28795	2.311	0.395412
H	3.52411	1.48118	-1.17634
H	5.09493	0.414764	0.421132
H	3.77938	0.213621	1.62069
O	1.82313	0.961324	-0.085958
O	3.72944	-1.00271	-0.063471
INT1A-dioxane
Gsol = -636.241477 Hartree
H	-0.020825	-0.452472	-0.332869
C	1.07506	0.642067	1.06206
C	3.43546	0.273935	0.290267
C	2.54263	1.09074	1.24351
H	0.386793	1.47085	0.883691
H	0.700432	0.061433	1.9081
H	2.6427	2.15891	1.02914
H	2.84879	0.938792	2.28198
C	1.55171	0.440753	-1.35954
H	1.29988	-0.175467	-2.22482
H	1.01237	1.3864	-1.44429
C	3.07307	0.628994	-1.16358
H	3.62795	-0.010276	-1.85664
H	3.34789	1.66351	-1.3862
H	4.48721	0.501578	0.478557
C	3.17421	-1.2267	0.519862
H	3.86882	-1.8319	-0.068738
H	3.33454	-1.48039	1.57189
C	1.7205	-1.55168	0.104649
H	1.66226	-2.12515	-0.823036
H	1.16604	-2.08965	0.876609
N	0.985177	-0.258316	-0.145985
C	-2.11477	0.941739	-0.795337
C	-3.10486	1.3716	0.233823
H	-1.87959	1.4815	-1.70702
C	-2.7304	-1.3523	-0.439983
H	-2.60738	1.54576	1.20766
H	-3.59006	2.30239	-0.067668
C	-3.56589	-0.861126	0.729062
H	-2.20191	-2.28218	-0.217021
H	-3.35244	-1.48345	-1.3303
H	-4.3911	-1.55321	0.917024
H	-2.9476	-0.795244	1.64076
O	-1.69518	-0.374907	-0.778045
O	-4.13374	0.398451	0.420096
INT1A-dioxane-radical
Gsol = -306.816348 Hartree
C	0.601118	1.26101	-0.149149
C	1.4086	0.025741	0.109051
C	-0.565414	-1.19944	0.26115
C	-1.38148	0.000192	-0.196643
H	2.35695	0.064799	-0.435588
H	1.03489	2.23935	0.039478
H	-1.03296	-2.13176	-0.069883
H	-0.497964	-1.20893	1.36231
H	-1.50631	-0.032137	-1.28669
H	-2.36455	0.026363	0.281456
H	1.64674	-0.072426	1.19011
O	0.731297	-1.156	-0.313121
O	-0.733013	1.22971	0.159664
INT2A-dioxane
Gsol = -306.918008 Hartree
C	0.047152	-1.51328	-0.147102
C	-1.15671	-0.757492	0.192855
C	-0.072771	1.3453	0.181532
C	1.1991	0.57633	-0.21528
H	-2.05836	-1.19517	-0.253845
H	0.135413	-1.57398	-1.25553
H	-0.034056	2.37401	-0.223508
H	-0.069721	1.4313	1.29241
H	1.2555	0.561621	-1.32442
H	2.08435	1.12726	0.162413
H	-1.30497	-0.653128	1.28481
O	-1.24165	0.728313	-0.275209
O	1.22805	-0.72544	0.305915
TS2A-dioxane
Gsol = -844.054688 Hartree
C	0.990803	1.98168	1.32371
H	2.04767	1.76809	1.22212
H	0.522739	1.91195	2.3023
C	-1.1946	2.27366	0.304705
O	-1.89879	2.45312	1.28266
O	-1.71337	1.939	-0.928937
C	-2.96013	1.2528	-0.883813
H	-3.35371	1.307	-1.90502
H	-3.65143	1.77666	-0.214533
C	-2.79775	-0.19324	-0.444444
C	-3.95222	-0.965699	-0.258854
C	-1.54518	-0.772956	-0.217886
C	-3.86313	-2.29739	0.142746
H	-4.93171	-0.516962	-0.42354
C	-1.46123	-2.10404	0.194837
H	-0.589234	-0.254473	-0.333261
C	-2.60998	-2.87236	0.374521
H	-4.77017	-2.8822	0.282993
H	-0.464794	-2.50185	0.370891
H	-2.53712	-3.90939	0.695742
C	0.266298	2.26787	0.235614
H	0.729444	2.20919	-0.742994
C	1.92364	-0.731281	-0.278772
C	2.77332	-1.33272	0.770852
H	1.9034	-1.41276	-1.15471
C	3.90939	0.248445	-1.17684
H	2.82116	-0.705337	1.68055
H	2.41011	-2.32863	1.05204
C	4.7536	-0.361635	-0.050431
H	4.36252	1.20162	-1.50401
H	3.91444	-0.451048	-2.03529
H	5.78176	-0.552559	-0.399604
H	4.8123	0.386905	0.769003
O	2.59093	0.505421	-0.755042
O	4.22069	-1.57316	0.416517
INT3A-dioxane
Gsol = -844.142964 Hartree
C	1.95213	-1.5712	0.066915
H	2.68977	-2.19257	0.612246
H	1.79901	-2.04348	-0.913244
C	-0.516955	-1.87727	0.068296
O	-0.687729	-2.29579	-1.09806
O	-1.69897	-1.75974	0.924266
C	-2.90081	-1.63035	0.217307
H	-3.687	-2.1897	0.74865
H	-2.77205	-2.07786	-0.779818
C	-3.33085	-0.182901	0.066731
C	-4.66219	0.151714	-0.207848
C	-2.38694	0.846613	0.174626
C	-5.04931	1.4812	-0.380582
H	-5.40482	-0.641705	-0.284917
C	-2.77243	2.17614	0.000504
H	-1.35562	0.582862	0.393667
C	-4.10227	2.50197	-0.277404
H	-6.09015	1.72117	-0.590509
H	-2.02813	2.96559	0.083675
H	-4.39864	3.54046	-0.409899
C	0.620089	-1.49091	0.74214
H	0.550156	-1.14874	1.76818
C	2.6347	-0.222262	-0.175819
C	3.88845	-0.327584	-1.04074
H	1.92078	0.462147	-0.660047
C	3.6246	1.59556	0.946341
H	4.57323	-1.07231	-0.599848
H	3.62974	-0.643361	-2.05575
C	4.88201	1.46942	0.09255
H	3.87182	1.96294	1.95063
H	2.93514	2.31409	0.469092
H	5.34609	2.44756	-0.085014
H	5.6083	0.823142	0.617732
O	3.00642	0.33744	1.10033
O	4.57166	0.926695	-1.17941
TS2B-dioxane
Gsol = -843.955277 Hartree
C	1.63384	2.58878	0.270291
H	2.61836	2.81038	-0.128894
H	1.51527	2.5957	1.34854
C	-0.759931	2.22573	0.051523
O	-0.988264	2.0595	1.23673
O	-1.68807	2.01472	-0.924685
C	-2.89574	1.37732	-0.48734
H	-3.59538	1.52855	-1.31494
H	-3.28082	1.8865	0.400644
C	-2.69993	-0.097943	-0.203759
C	-3.67827	-0.788825	0.518205
C	-1.5774	-0.791132	-0.665158
C	-3.54282	-2.1528	0.771832
H	-4.54843	-0.253778	0.892357
C	-1.43742	-2.15441	-0.402039
H	-0.799794	-0.266849	-1.20905
C	-2.41866	-2.84131	0.312347
H	-4.3095	-2.67533	1.33727
H	-0.557357	-2.68036	-0.762231
H	-2.30741	-3.90275	0.515428
C	0.53748	2.58611	-0.526952
H	0.606391	2.65753	-1.6065
C	1.98862	0.224638	0.508879
C	3.36655	0.08896	1.07268
H	1.10427	0.159263	1.13984
C	2.43273	-1.50154	-1.04194
H	4.05165	0.815373	0.601627
H	3.36475	0.258266	2.15179
C	3.86416	-1.53036	-0.529259
H	2.3862	-1.6408	-2.1255
H	1.84632	-2.28767	-0.547658
H	4.29625	-2.52834	-0.652344
H	4.47816	-0.805519	-1.08997
O	1.81454	-0.226568	-0.776032
O	3.89328	-1.23134	0.858212
INT2B-dioxane
Gsol = -844.008639 Hartree
C	2.25241	-1.16976	0.49113
H	2.63636	-1.42215	1.49254
H	2.21011	-2.09423	-0.093365
C	-0.260308	-1.2969	0.072973
O	-0.22263	-2.37987	-0.499772
O	-1.41307	-0.603531	0.281111
C	-2.604	-1.21879	-0.245553
H	-2.81255	-2.13955	0.309588
H	-2.41339	-1.50702	-1.28578
C	-3.74027	-0.238685	-0.135541
C	-4.99437	-0.662878	0.311017
C	-3.57006	1.09699	-0.519063
C	-6.06754	0.227991	0.36528
H	-5.13215	-1.69626	0.619901
C	-4.63733	1.99003	-0.456539
H	-2.59308	1.43332	-0.852542
C	-5.89079	1.5571	-0.017304
H	-7.0372	-0.115395	0.714699
H	-4.49244	3.02554	-0.751931
H	-6.72291	2.25393	0.02955
C	0.887498	-0.596568	0.606779
H	0.744131	0.369417	1.07706
C	3.24763	-0.191838	-0.140018
C	4.64098	-0.799724	-0.297959
H	2.89019	0.12101	-1.13493
C	4.23664	1.91798	0.210993
H	4.98069	-1.18239	0.679391
H	4.62922	-1.62373	-1.01733
C	5.61911	1.29751	0.058681
H	4.24697	2.74337	0.929502
H	3.89196	2.29702	-0.764309
H	6.32109	2.00047	-0.400179
H	6.00262	1.00549	1.05007
O	3.31755	0.952718	0.711764
O	5.55975	0.162731	-0.797002
TS2C-dioxane
Gsol = -844.054991 Hartree
C	-1.34173	2.38068	0.383676
O	-1.72453	2.96718	1.3834
O	-0.020117	2.07451	0.300949
C	0.484577	1.29527	-0.804777
H	0.582729	1.9515	-1.68219
H	-0.24339	0.475497	-0.997283
C	1.82579	0.737654	-0.410455
C	2.84927	1.56588	0.067942
C	2.06102	-0.637282	-0.533561
C	4.09236	1.03506	0.407933
H	2.65566	2.62863	0.1882
C	3.31025	-1.16648	-0.199441
H	1.24773	-1.27958	-0.86837
C	4.32845	-0.335645	0.269162
H	4.87805	1.68824	0.781998
H	3.48217	-2.23647	-0.294025
H	5.29841	-0.751702	0.533549
C	-2.23281	2.07845	-0.769973
C	-3.51006	2.49255	-0.741017
H	-1.84232	1.52615	-1.6117
H	-4.18579	2.29767	-1.56911
H	-3.90502	3.00174	0.132523
C	-1.67237	-0.983194	-0.600616
C	-1.64769	-1.10932	0.877945
H	-2.69499	-1.15393	-0.986779
C	-1.15076	-3.31281	-0.711803
H	-0.655325	-0.853225	1.29041
H	-2.39347	-0.452296	1.33635
C	-1.08174	-3.38438	0.815768
H	-0.448082	-4.03762	-1.15681
H	-2.17654	-3.57929	-1.0296
H	-1.35518	-4.39131	1.16819
H	-0.033476	-3.19017	1.1216
O	-0.811225	-2.02573	-1.18566
O	-1.95643	-2.46376	1.41861
INT2C-dioxane
Gsol = -844.108440 Hartree
C	-0.957909	1.15829	0.385511
O	-0.333937	1.26233	1.51614
O	-0.03494	0.754015	-0.828934
C	1.20973	1.39651	-0.767035
H	1.18129	2.18915	-0.005442
H	1.43764	1.86068	-1.74276
C	2.32504	0.434418	-0.400827
C	2.27389	-0.22743	0.836594
C	3.40539	0.190189	-1.25182
C	3.2877	-1.10952	1.20252
H	1.41807	-0.004728	1.47426
C	4.42354	-0.696585	-0.886591
H	3.4476	0.696734	-2.21515
C	4.36697	-1.35024	0.343675
H	3.24116	-1.61591	2.16512
H	5.25567	-0.879046	-1.5646
H	5.15449	-2.04411	0.632043
C	-1.61157	2.43674	-0.149977
C	-1.51816	3.59307	0.504853
H	-2.13639	2.35566	-1.10057
H	-1.94291	4.52263	0.127249
H	-0.985576	3.60956	1.45318
C	-1.97525	-0.016561	0.380371
C	-1.29848	-1.33707	0.717179
H	-2.71933	0.21022	1.16231
C	-3.6007	-1.19442	-0.845625
H	-0.506714	-1.53026	-0.017083
H	-0.865333	-1.27981	1.71508
C	-2.90294	-2.51139	-0.518721
H	-4.07847	-1.24104	-1.83363
H	-4.38329	-1.01006	-0.085348
H	-3.62723	-3.33384	-0.446002
H	-2.18347	-2.74284	-1.32431
O	-2.67401	-0.133111	-0.876943
O	-2.24096	-2.42811	0.727866
DME
Gsol = -308.639974 Hartree
C	2.97596	-0.114495	6.3e-05
H	3.73607	0.67108	4.6e-05
H	3.11263	-0.746029	0.892846
H	3.1127	-0.746138	-0.892632
C	0.646516	-0.399634	-1.7e-05
C	-0.646288	0.399687	-7.7e-05
H	0.680601	-1.05044	-0.889029
H	0.680566	-1.05037	0.889048
H	-0.680915	1.05047	0.888889
H	-0.680857	1.05042	-0.889083
O	1.71761	0.521211	-2.8e-05
O	-1.71738	-0.521158	-8.4e-05
C	-2.9762	0.114401	9.6e-05
H	-3.73628	-0.671217	5.3e-05
H	-3.11308	0.745904	0.892963
H	-3.11322	0.746131	-0.89259
TS1A-DME
Gsol = -637.402184 Hartree
C	2.37975	-2.98975	-0.181979
H	2.68027	-3.71943	0.569167
H	1.38335	-3.23988	-0.56488
H	3.10045	-2.97902	-1.00669
C	2.57619	0.647996	0.297606
H	2.45472	0.634283	1.39179
H	3.65515	0.716139	0.083063
O	2.3604	-1.717	0.477181
O	1.86781	1.71318	-0.297887
C	2.43728	2.98708	-0.003598
H	1.82083	3.73263	-0.508226
H	2.43674	3.18183	1.07762
H	3.46688	3.05244	-0.378925
C	2.03358	-0.640146	-0.293941
H	2.24536	-0.767531	-1.36546
H	0.807228	-0.493256	-0.269107
C	-0.795759	0.521346	1.13197
C	-3.09745	0.239096	0.156499
C	-2.31847	0.750825	1.38127
H	-0.32936	-0.065646	1.92736
H	-0.239696	1.45158	1.01228
H	-2.63687	0.220973	2.28396
H	-2.50756	1.81597	1.54207
C	-1.33092	-1.54049	-0.074945
H	-1.06553	-2.10138	-0.974315
H	-0.947879	-2.07667	0.796628
C	-2.86716	-1.27652	0.017941
H	-3.36561	-1.65766	-0.878146
H	-3.28166	-1.81069	0.877535
H	-4.16458	0.443316	0.27987
C	-2.56846	0.947544	-1.10419
H	-3.14522	0.650854	-1.98486
H	-2.66636	2.03206	-0.998319
C	-1.0689	0.564823	-1.30351
H	-0.916885	-0.051487	-2.19292
H	-0.407993	1.43004	-1.36299
N	-0.639944	-0.234242	-0.132794
INT1A-DME
Gsol = -637.424536 Hartree
C	2.94258	-0.71732	-0.267249
C	2.94079	0.663183	0.238061
H	3.88344	-1.20605	0.011125
H	2.84606	-0.73646	-1.36221
H	3.43669	0.961671	1.15732
O	1.84689	-1.50406	0.299807
O	2.01022	1.50811	-0.283194
C	2.19572	2.89268	0.047667
H	2.2111	3.03008	1.13538
H	3.13132	3.26096	-0.383639
H	1.35196	3.43297	-0.38333
H	0.305846	-0.835103	0.089977
C	-0.856969	0.248206	-1.28424
C	-3.02288	0.521393	-0.043578
C	-2.21893	0.978181	-1.27549
H	-0.002064	0.913222	-1.40762
H	-0.804064	-0.53136	-2.04803
H	-2.07	2.06199	-1.24485
H	-2.76501	0.753764	-2.19595
C	-0.832032	0.532446	1.17732
H	-0.511244	0.016538	2.08463
H	-0.125818	1.33776	0.975977
C	-2.30207	1.00374	1.22893
H	-2.8011	0.605609	2.11767
H	-2.33806	2.09448	1.29978
H	-4.03348	0.935004	-0.081185
C	-3.08551	-1.01724	-0.027752
H	-3.73974	-1.36699	0.775475
H	-3.50316	-1.38637	-0.969312
C	-1.6579	-1.57421	0.181939
H	-1.51042	-1.99539	1.17913
H	-1.38486	-2.3331	-0.554524
N	-0.668796	-0.446499	0.042022
C	1.95237	-2.89122	-0.028563
H	2.88444	-3.30867	0.370299
H	1.1067	-3.4	0.439864
H	1.92524	-3.05043	-1.11531
INT1A-DME-radical
Gsol = -307.994201 Hartree
C	-2.98996	-0.178945	-0.031462
H	-3.76368	0.58884	-0.092914
H	-3.08684	-0.868745	-0.879543
H	-3.10898	-0.743071	0.904405
C	0.64473	0.406485	0.103425
H	0.647758	1.22147	-0.641879
H	0.797899	0.888249	1.09324
O	-1.73947	0.492225	-0.063836
O	1.68511	-0.522024	-0.140093
C	2.96166	0.06089	-0.009827
H	3.69657	-0.724161	-0.20564
H	3.11216	0.880089	-0.731865
H	3.12668	0.462378	1.00375
C	-0.651677	-0.32318	0.03717
H	-0.775186	-1.25816	0.586048
INT2A-DME
Gsol = -308.092515 Hartree
C	2.10055	0.980785	-0.085816
H	2.86003	1.45609	0.566899
H	2.52169	0.873433	-1.10475
H	1.2465	1.67843	-0.176156
C	0.809904	-0.968507	-0.431394
C	-0.549985	-0.844764	0.11709
H	1.11505	-2.027	-0.343624
H	-1.16254	-1.73287	-0.14059
H	-0.625743	-0.68722	1.22535
O	1.7443	-0.243023	0.470661
O	-1.28828	0.332282	-0.44101
C	-2.51965	0.505287	0.178905
H	-2.99889	1.40451	-0.235873
H	-3.21213	-0.35129	0.020108
H	-2.43703	0.635042	1.27872
TS2A-DME
Gsol = -845.230465 Hartree
C	3.71103	2.39726	-1.77718
H	4.39934	3.14795	-2.19037
H	3.26769	1.83591	-2.62492
H	2.87463	2.93334	-1.28304
C	3.53347	0.549174	-0.293251
C	4.17699	-0.377775	0.653084
H	2.71807	1.09504	0.211973
H	3.08357	-0.002507	-1.1394
H	4.70569	0.151724	1.46018
O	4.41872	1.57785	-0.900037
O	5.14699	-1.22391	-0.031637
C	4.86992	-2.58707	0.093072
H	3.8295	-2.83869	-0.180573
H	5.55037	-3.13147	-0.582835
H	5.03317	-2.97715	1.11819
C	1.2838	-0.847458	1.75898
H	1.10833	-0.386207	2.72953
H	2.21669	-1.37807	1.5996
C	-0.735345	0.258237	0.898268
O	-1.12891	0.818826	1.91818
O	-1.42705	0.364776	-0.298837
C	-2.60215	1.18203	-0.271222
H	-2.66378	1.63906	-1.26369
H	-2.47216	1.96185	0.483725
C	-3.84954	0.375833	0.009304
C	-4.73431	0.047883	-1.02255
C	-4.13177	-0.067503	1.30964
C	-5.88297	-0.703868	-0.769417
H	-4.51866	0.383885	-2.03454
C	-5.27665	-0.820246	1.56387
H	-3.43276	0.177095	2.10307
C	-6.15695	-1.14011	0.526759
H	-6.56041	-0.950078	-1.58356
H	-5.48389	-1.15963	2.57579
H	-7.04947	-1.7275	0.728319
C	0.433326	-0.583939	0.742453
H	0.611504	-0.982922	-0.251399
INT3A-DME
Gsol = -845.310688 Hartree
C	-2.49345	2.8641	0.016526
H	-2.54326	3.69898	-0.692726
H	-2.5404	3.27991	1.03921
H	-1.54367	2.32642	-0.11611
C	-3.66249	0.85247	0.526066
C	-3.64169	-0.373354	-0.381288
H	-2.80429	0.784243	1.20562
H	-4.58772	0.846811	1.1215
H	-4.38762	-0.224431	-1.18594
O	-3.62001	2.04086	-0.255515
O	-4.09465	-1.45215	0.452981
C	-4.12134	-2.70187	-0.184054
H	-4.61804	-3.40009	0.50021
H	-4.69399	-2.67181	-1.12919
H	-3.11568	-3.0847	-0.407414
C	-2.25294	-0.60958	-1.00977
H	-1.99882	0.306444	-1.55611
H	-2.37066	-1.39174	-1.78414
C	-0.095824	-0.049533	0.119856
O	0.150111	1.06273	-0.433166
O	0.871173	-0.547074	1.06793
C	1.91927	0.344643	1.38071
H	2.15382	0.210782	2.44656
H	1.58212	1.37345	1.20833
C	3.16895	0.094243	0.55812
C	4.37386	-0.28475	1.15605
C	3.12703	0.250047	-0.836435
C	5.52166	-0.503553	0.388971
H	4.41249	-0.414385	2.23655
C	4.26924	0.030188	-1.60295
H	2.18082	0.554404	-1.27775
C	5.47181	-0.347457	-0.995702
H	6.45039	-0.800617	0.872517
H	4.22528	0.155549	-2.68303
H	6.3611	-0.519497	-1.59871
C	-1.15486	-0.907477	-0.038671
H	-1.19014	-1.8133	0.558251
TS2B-DME
Gsol = -845.142542 Hartree
C	-5.16924	0.719159	-1.10439
H	-6.11184	0.262717	-0.792669
H	-5.3401	1.78606	-1.3193
H	-4.82201	0.231451	-2.02922
C	-2.98398	1.09997	-0.336072
C	-2.09968	0.903341	0.847551
H	-2.52197	0.619707	-1.21591
H	-3.09263	2.17645	-0.580848
H	-2.49292	1.0859	1.84859
O	-4.25161	0.541802	-0.047017
O	-0.810684	1.21673	0.609133
C	0.06138	1.18449	1.74399
H	1.01905	1.57615	1.40313
H	-0.340937	1.81671	2.5466
H	0.190002	0.155874	2.09036
C	-2.15745	-1.67236	0.876523
H	-3.22349	-1.60127	0.697331
H	-1.81102	-1.61301	1.90292
C	0.151543	-2.00711	0.169599
O	0.677549	-1.93343	1.26875
O	0.874747	-2.10196	-0.984916
C	2.28816	-1.88986	-0.826213
H	2.71766	-2.24488	-1.76754
H	2.66614	-2.50285	-0.004485
C	2.60701	-0.430359	-0.594676
C	3.57962	-0.052724	0.333989
C	1.93635	0.560159	-1.32038
C	3.895	1.29353	0.522443
H	4.0838	-0.816033	0.920997
C	2.24262	1.90597	-1.12804
H	1.15697	0.271497	-2.01846
C	3.22787	2.27692	-0.210063
H	4.65269	1.57417	1.24885
H	1.70743	2.6661	-1.68999
H	3.46809	3.32598	-0.060915
C	-1.2845	-1.97101	-0.108206
H	-1.59306	-2.07662	-1.14327
INT2B-DME
Gsol = -845.181880 Hartree
C	4.18163	3.13799	0.414276
H	4.59171	3.54562	1.34161
H	4.85977	3.38455	-0.417915
H	3.20529	3.608	0.215025
C	3.52565	1.09946	-0.549821
C	3.43379	-0.39856	-0.27156
H	2.52061	1.48423	-0.786637
H	4.16055	1.26518	-1.43393
H	4.45264	-0.810097	-0.179226
O	4.05926	1.74307	0.589121
O	2.79068	-0.938386	-1.40721
C	2.87105	-2.35067	-1.52124
H	2.49305	-2.6019	-2.51552
H	3.91353	-2.69578	-1.4384
H	2.25418	-2.85449	-0.769332
C	2.69474	-0.705736	1.06235
H	3.27903	-0.227806	1.85595
H	2.69784	-1.78718	1.22529
C	0.191921	-1.07732	0.758768
O	0.274246	-2.28431	0.55781
O	-0.986478	-0.397411	0.714263
C	-2.14214	-1.18625	0.37176
H	-2.38181	-1.85743	1.20353
H	-1.88807	-1.81536	-0.488514
C	-3.28387	-0.255099	0.067996
C	-4.54715	-0.481768	0.619488
C	-3.10487	0.826922	-0.802585
C	-5.62116	0.351306	0.301065
H	-4.69152	-1.31468	1.30336
C	-4.17279	1.6649	-1.11451
H	-2.1209	1.01353	-1.22247
C	-5.43561	1.4273	-0.565859
H	-6.59834	0.163269	0.736966
H	-4.02183	2.50412	-1.78792
H	-6.26833	2.08041	-0.811344
C	1.30052	-0.204643	1.07733
H	1.09056	0.845071	1.25284
TS2C-DME
Gsol = -845.229882 Hartree
C	0.612234	-0.939067	2.73671
H	-0.001362	-1.4608	3.48526
H	1.59292	-0.708927	3.19774
H	0.130631	0.015813	2.47867
C	1.44003	-2.23847	-0.532603
H	1.7253	-3.23089	-0.130238
H	0.401493	-2.34964	-0.903782
O	0.739074	-1.7772	1.62805
O	2.3181	-2.03267	-1.63477
C	1.83065	-1.07663	-2.55178
H	2.55875	-1.02111	-3.37148
H	0.858392	-1.39417	-2.97552
H	1.70694	-0.082491	-2.11078
C	1.50844	-1.16804	0.546743
H	2.55742	-1.06058	0.880466
C	1.26071	1.64367	-0.069166
O	1.4708	1.8151	-1.26898
O	0.002864	1.89046	0.490091
C	-1.07447	2.04467	-0.425365
H	-0.662284	2.05719	-1.44095
H	-1.54372	3.02035	-0.236218
C	-2.0828	0.933817	-0.258726
C	-1.63219	-0.344401	0.087188
C	-3.44976	1.15127	-0.454967
C	-2.5419	-1.38879	0.238558
H	-0.564594	-0.499705	0.236708
C	-4.35984	0.100319	-0.318076
H	-3.8072	2.14824	-0.709765
C	-3.90757	-1.17351	0.032588
H	-2.16729	-2.36706	0.527618
H	-5.4221	0.280197	-0.471868
H	-4.61728	-1.98989	0.150555
C	2.27547	1.54277	0.97724
C	3.59204	1.68547	0.732592
H	1.90022	1.4133	1.98553
H	4.32613	1.61466	1.53008
H	3.95457	1.81155	-0.282737
INT2C-DME
Gsol = -845.273088 Hartree
C	-0.364592	2.02484	-1.67584
H	-1.17117	2.7152	-1.40315
H	0.212883	2.46992	-2.50853
H	-0.790241	1.07151	-1.99859
C	2.62891	1.57585	0.166545
H	2.84313	2.57789	-0.230044
H	2.23683	1.68125	1.18518
O	0.436001	1.86231	-0.526755
O	3.84389	0.834351	0.155599
C	4.07138	0.123634	1.36165
H	4.85788	-0.610838	1.15876
H	4.41884	0.804639	2.16078
H	3.16172	-0.390882	1.68879
C	1.51754	0.93908	-0.670017
H	1.82662	0.893426	-1.72716
C	1.16765	-0.496624	-0.146976
O	0.932774	-0.573965	1.12027
O	-0.111857	-0.81586	-1.07194
C	-1.04854	-1.61058	-0.401671
H	-0.583176	-2.03251	0.50198
H	-1.3706	-2.44	-1.0552
C	-2.26195	-0.805523	0.025959
C	-2.08053	0.299722	0.873493
C	-3.55381	-1.12587	-0.398173
C	-3.17653	1.05886	1.27634
H	-1.06398	0.529047	1.18512
C	-4.65547	-0.365957	0.008435
H	-3.69862	-1.9783	-1.06089
C	-4.4687	0.731564	0.847751
H	-3.02603	1.91489	1.93167
H	-5.65473	-0.627933	-0.335672
H	-5.32081	1.33044	1.16433
C	2.11496	-1.5525	-0.725886
C	2.53278	-2.6031	-0.020382
H	2.38594	-1.44681	-1.77738
H	3.15161	-3.39031	-0.447956
H	2.2389	-2.68573	1.02317
